# Supplementary material for: Electrophysiological Correlates of Subitizing in Healthy Aging
Source: PLoS One. 2015 Jun 22;10(6):e0131063. doi: 10.1371/journal.pone.0131063 (PMC4476746; doi:10.1371/journal.pone.0131063)
Supplement: S1 File — (XLSX) [file pone.0131063.s001.xlsx]

## Sheet: Foglio1
Subjects	Group	Target numerosity	N2pc	CDA	Error Rates	Alpha Contralateral 0-300 ms	Alpha Contralateral 300-600 ms	Alpha Ipsilateral 0-300 ms	Alpha Ipsilateral 300-600 ms
1	old	1	-1.32195	0.115227	0	-1.10259	-4.28605	-1.7465	-2.29414
2	old	1	-0.516845	-0.862642	3	0.0803477	-2.04961	0.112	-2.0024
3	old	1	0.324218	-1.18802	1	0.065572	1.03622	0.0332438	0.819219
4	old	1	0.202034	-0.467246	1	-2.28698	-5.59533	-1.7443	-3.83273
5	old	1	-0.657629	-1.16298	6	-0.407295	-0.559622	-0.0110465	-0.651527
6	old	1	-1.21519	-0.345031	7	-1.73081	-5.01246	-2.47998	-7.48968
7	old	1	-0.051191	0.108877	1	-2.47404	-6.04602	-1.57043	-5.20437
8	old	1	0.002298	1.43033	1	1.2488	-0.737477	0.22495	-2.00866
9	old	1	0.610354	0.938762	1	-1.78249	-7.18747	-1.63027	-6.31608
10	old	1	0.248297	0.846572	2	3.17518	-0.552347	2.43386	-0.232447
11	old	1	-0.12501	0.942174	1	0.000740923	-0.542345	-0.0839081	-0.332698
12	old	1	-0.536431	-0.3372	0	-0.138216	-2.13301	0.27525	-2.12112
13	old	1	-0.40983	0.316245	1	0.247821	-3.39222	0.291333	-2.19696
14	old	1	-0.600839	-0.339448	1	-2.48622	-5.64861	-3.00075	-6.74558
15	old	1	-1.55692	1.43025	1	1.56904	-1.21459	3.50879	0.312062
16	old	1	1.22212	0.601184	0	0.685899	0.871392	-0.140807	-0.254568
17	old	1	-0.3334	-0.986895	0	-0.101944	-0.819483	-0.101944	-0.819483
18	old	1	-1.62992	0.708993	1	0.539119	-0.0627552	0.295833	0.277274
19	young	1	-0.918374	1.34271	1	-0.27556	-2.66604	-0.0167203	-1.63004
20	young	1	-0.613192	0.344114	2	-1.84492	-6.60133	-2.11906	-6.48438
21	young	1	-0.526746	0.183352	0	1.63716	-1.28258	1.84619	-0.970204
22	young	1	0.414417	0.351541	3	-0.0651411	-2.59409	0.0962225	-1.21542
23	young	1	-1.19845	-0.206996	0	-2.18105	-5.99876	-2.453	-6.0857
24	young	1	-1.67178	1.21427	1	-0.804306	-3.66676	-0.873178	-4.73858
25	young	1	-1.4457	-0.913046	1	3.58352	0.113671	1.39786	-0.819934
26	young	1	-0.790152	-0.180156	1	-2.34449	-4.09519	-0.493309	-1.25796
27	young	1	-0.207015	0.046805	2	-2.00179	-3.56398	-0.221237	-1.4052
28	young	1	-2.50406	0.529536	0	0.679677	-1.60306	0.0407699	-2.33818
29	young	1	0.126247	0.52825	1	-0.67159	-1.30145	-0.386955	-1.59291
30	young	1	-1.75298	1.91646	6	-3.62308	-5.54423	-2.60197	-4.05234
31	young	1	-1.27782	-0.174409	1	-0.951836	-2.88312	-1.07123	-2.48129
32	young	1	-0.474121	-0.542433	2	-0.918012	-3.22966	-0.355535	-2.55036
33	young	1	-0.984791	-0.656546	0	-4.88385	-9.34249	0.324103	-2.87478
34	young	1	-2.6759	-0.75721	1	-2.87976	-3.77669	-1.90203	-2.50892
35	young	1	-1.98796	1.58223	1	-3.523	-8.31768	-4.15185	-6.82602
36	young	1	-1.85163	-0.637514	1	-0.416511	-0.603882	0.562189	-0.749315
1	old	2	-0.781337	0.097846	0	-2.19032	-4.79234	-1.5602	-2.3862
2	old	2	-0.732636	-0.969562	5	0.227152	-1.76827	-0.157016	-1.51016
3	old	2	-1.07956	-3.23103	1	0.273271	0.226342	-0.207235	0.534035
4	old	2	-0.865653	-0.883756	7	-3.29869	-7.05404	-2.06485	-4.85123
5	old	2	-0.267133	-2.01665	13	0.226367	-0.239976	0.243863	0.0268357
6	old	2	-1.18968	-0.550313	8	-2.24042	-4.943	-2.56664	-7.78292
7	old	2	-0.934118	-0.312497	12	-1.9083	-6.01125	-2.34643	-5.4821
8	old	2	-0.780548	-0.218989	4	2.00611	-0.60157	0.59948	-2.04046
9	old	2	0.004122	0.260954	6	-1.9318	-6.60332	-1.08025	-5.53335
10	old	2	-0.841931	0.160068	6	3.2277	-0.505401	2.32555	-0.0471428
11	old	2	-0.926534	-0.124333	3	0.0856364	-0.49127	0.0561345	-0.404452
12	old	2	-0.865238	-1.07156	0	0.0780552	-1.57819	0.316561	-1.79892
13	old	2	-1.55395	-0.909772	8	0.08301	-2.81643	0.978773	-2.33631
14	old	2	-0.466464	0.476281	1	-1.89798	-4.49382	-2.346	-5.93455
15	old	2	-1.99119	0.008531	2	2.11774	-0.528312	3.17799	0.0368736
16	old	2	0.30888	-0.098563	3	1.14055	1.74112	0.292526	0.0642149
17	old	2	-2.26808	-2.13329	3	-0.803536	-1.27465	-0.803536	-1.27465
18	old	2	-1.98904	0.668164	3	0.645184	0.0558443	0.231804	-0.119758
19	young	2	-1.04522	1.2567	6	-0.546536	-2.5848	0.0630017	-2.26709
20	young	2	-1.96707	-1.34263	1	-2.16576	-6.25227	-2.54135	-5.47445
21	young	2	-0.806192	-0.013778	0	1.65615	-1.98548	2.61522	-1.11724
22	young	2	-0.077222	-0.278969	4	-1.08758	-2.96749	-0.508043	-1.77951
23	young	2	-1.39121	0.011069	1	-1.82454	-6.16947	-2.72369	-6.06762
24	young	2	-1.96239	0.242995	0	-1.1425	-3.89376	-1.34292	-4.75966
25	young	2	-2.24323	-1.55235	3	4.1483	0.102278	2.71773	-0.767172
26	young	2	-0.972347	-0.937252	1	-1.69538	-3.27152	-0.771362	-2.09363
27	young	2	0.874778	0.27614	0	-2.88165	-3.45638	-0.0802514	-1.89066
28	young	2	-3.14205	-0.570632	1	0.986689	-1.20728	-0.248833	-2.20925
29	young	2	-0.468848	-0.430899	0	-0.929093	-1.98429	-0.203557	-1.28161
30	young	2	-2.45176	1.17178	3	-3.39046	-5.69057	-3.03144	-4.67446
31	young	2	-0.803328	0.000573	5	-1.21794	-3.41827	-1.25376	-2.37256
32	young	2	-0.256544	-0.871333	5	-1.28782	-3.50242	-0.369972	-2.79694
33	young	2	-2.78345	-1.41402	5	-4.48861	-8.64917	1.17232	-2.0885
34	young	2	-1.85776	0.519207	0	-2.99708	-3.55885	-2.32032	-2.75518
35	young	2	-3.10379	1.72411	3	-3.30279	-7.61673	-4.27222	-7.6162
36	young	2	-2.75201	-1.55609	0	-0.243788	-0.632552	0.678251	-1.23966
1	old	3	-1.73051	-0.224795	0	-2.03509	-3.87412	-1.09265	-2.01471
2	old	3	-1.83254	-1.35138	21	0.699585	-0.860512	0.190103	-1.79521
3	old	3	-1.23795	-3.76553	3	0.434127	1.11097	0.148123	0.524944
4	old	3	-1.30961	-1.63335	14	-3.25353	-5.77411	-1.91708	-4.42527
5	old	3	-0.468871	-1.79707	23	0.026461	-0.0381149	0.424976	0.127515
6	old	3	-1.62341	-1.19844	19	-1.71937	-4.5189	-2.47536	-7.03194
7	old	3	-0.338153	-1.01249	16	-1.95411	-5.39886	-1.95767	-4.40916
8	old	3	-0.818835	-0.660106	14	1.94139	-0.118632	-0.259192	-2.54159
9	old	3	-0.542371	-0.805987	18	-3.06249	-6.87337	-1.95524	-5.39923
10	old	3	-0.42219	0.123653	9	2.52013	-1.26082	1.84005	-0.866959
11	old	3	-1.30416	-0.242742	6	-0.647212	-0.669448	-0.170567	-0.405976
12	old	3	-0.535821	-0.790911	1	0.53789	-1.61004	0.0982922	-2.25226
13	old	3	-0.34154	-1.48922	17	-0.547015	-2.69208	0.778232	-2.498
14	old	3	-1.43594	-0.002035	1	-3.05591	-5.17816	-2.72928	-5.85144
15	old	3	-2.02351	-0.796628	5	2.39557	-0.126191	3.43976	0.423194
16	old	3	0.33003	-0.491403	5	0.741651	1.14494	0.157296	-0.397735
17	old	3	-0.735116	-1.32318	16	-0.284718	-0.0634226	-0.284718	-0.0634226
18	old	3	-2.30125	0.136277	18	0.627929	0.0492262	0.304955	-0.0370558
19	young	3	-1.31575	-0.847365	11	-0.994762	-2.76388	0.342038	-1.74255
20	young	3	-2.12073	-2.06327	6	-1.39851	-5.49682	-1.71149	-4.58998
21	young	3	-1.02418	-0.954253	4	1.4469	-1.75081	2.64535	-0.812346
22	young	3	-0.719412	-0.770492	10	-0.28033	-2.77143	0.207538	-0.882469
23	young	3	-0.612043	0.331752	3	-2.55865	-6.5223	-2.37984	-5.74143
24	young	3	-2.14476	-0.840878	1	-0.771632	-4.00828	-0.997488	-4.6528
25	young	3	-3.08048	-3.8415	9	3.37556	-0.0818723	2.16763	-0.620423
26	young	3	-0.970057	-1.07968	6	-2.15578	-4.23538	-0.107473	-1.43242
27	young	3	0.525048	0.06789	1	-3.03063	-3.46491	-0.404383	-1.08646
28	young	3	-3.78965	-1.65969	1	0.660606	-1.98826	-0.110323	-2.36919
29	young	3	-0.402377	-0.709326	1	-0.930843	-1.56543	0.0746094	-0.922315
30	young	3	-1.29155	1.10315	8	-3.84516	-6.96224	-2.87514	-5.32596
31	young	3	-0.711461	-0.308381	3	-0.547265	-2.54215	-1.09792	-2.17501
32	young	3	-0.244392	-0.332792	8	-0.826555	-4.89326	-0.911401	-4.21202
33	young	3	-3.12278	-2.69136	6	-4.72875	-9.51514	0.251044	-2.65123
34	young	3	-2.02731	0.351988	0	-3.13402	-3.44624	-2.114	-2.64359
35	young	3	-4.79307	-0.343003	1	-3.28928	-8.85429	-4.45489	-8.39085
36	young	3	-4.14607	-3.28406	2	0.230357	-0.46895	0.761814	-1.10218
1	old	4	-1.64041	0.255525	5	-3.12353	-5.3887	-1.40882	-2.61256
2	old	4	-1.5023	-0.840442	18	0.606881	-0.850636	-0.111221	-1.4187
3	old	4	-1.48096	-4.58882	14	0.020573	0.594321	-0.234971	0.383073
4	old	4	-0.848761	-0.534503	24	-2.94318	-6.37729	-2.62058	-4.70913
5	old	4	-1.55445	-2.80922	30	-0.471323	-0.400698	-0.0229367	-0.213892
6	old	4	-1.45207	-0.771421	34	-1.3248	-4.14365	-2.61761	-6.98195
7	old	4	-0.503762	-1.12781	32	-2.37735	-6.32542	-1.82104	-5.37976
8	old	4	-0.217425	0.362921	35	1.49192	-0.374403	1.18022	-1.77741
9	old	4	0.147208	-0.962983	42	-1.50891	-6.85321	-1.67159	-6.05375
10	old	4	-0.72846	0.098261	14	2.536	-1.19004	2.01683	-0.506141
11	old	4	-0.571694	-0.300187	18	-0.101741	-0.218706	-0.0002132	-0.449408
12	old	4	-1.19046	-0.888318	1	0.398863	-1.46328	0.248634	-1.56729
13	old	4	-2.74704	-3.06968	23	-1.16217	-2.96157	0.411857	-2.31523
14	old	4	-1.21914	-0.148793	6	-2.38325	-4.8939	-2.8194	-5.83931
15	old	4	-1.98279	-1.68108	6	1.88617	0.145262	3.36932	0.499132
16	old	4	0.156726	0.049716	6	0.441934	0.788126	0.17744	-0.576841
17	old	4	-2.63938	-2.7128	41	-0.142127	-0.472809	-0.142127	-0.472809
18	old	4	-2.28602	-0.23419	21	0.452416	-0.601449	0.400368	0.361003
19	young	4	-1.27581	-0.819301	37	-0.722158	-2.25996	0.759732	-1.08847
20	young	4	-2.24674	-2.55765	11	-2.19551	-6.73361	-2.79224	-6.00355
21	young	4	-1.17205	-0.862662	12	1.39395	-1.93238	2.16365	-0.756124
22	young	4	-0.013152	-0.804924	11	-1.42332	-3.64476	-0.442039	-1.17347
23	young	4	-0.322272	-0.236265	5	-2.25437	-6.25494	-2.30346	-4.8173
24	young	4	-2.233	-1.11395	13	-0.917446	-3.96712	-1.21385	-4.67234
25	young	4	-4.29385	-3.92327	25	3.82075	-0.356314	2.36661	-0.179437
26	young	4	-0.859791	-0.802804	11	-2.1619	-3.30979	-0.3605	-0.88924
27	young	4	0.079559	0.403243	8	-2.73301	-3.33145	-0.405923	-1.66411
28	young	4	-3.41207	-1.55885	9	0.719036	-2.28599	-0.344093	-2.24848
29	young	4	-0.694391	-1.55361	3	-1.27224	-2.32145	-1.13372	-1.66623
30	young	4	-2.61684	-0.224994	31	-3.37976	-5.70888	-2.17663	-3.68651
31	young	4	-0.561445	-0.429507	24	-0.530992	-2.19075	-0.747382	-1.51336
32	young	4	0.256982	-0.241463	35	-0.960473	-4.24875	-0.557065	-3.51213
33	young	4	-3.24744	-3.50035	16	-5.12704	-9.95034	0.251563	-3.49082
34	young	4	-1.44201	0.615851	3	-3.018	-3.9152	-2.11877	-3.24229
35	young	4	-3.82967	-1.32351	4	-2.80543	-8.2366	-4.07924	-7.41293
36	young	4	-3.71697	-3.1069	9	0.465526	-0.452125	0.717521	-1.02421
1	old	5	-2.52836	-0.833805	8	-1.52773	-4.38693	-0.0466136	-0.694778
2	old	5	-0.750549	0.150815	31	0.868466	-1.09305	0.377663	-0.833668
3	old	5	-1.1115	-3.3405	14	0.019133	0.890533	-0.261767	0.849101
4	old	5	-0.040725	0.342483	37	-1.83335	-5.32662	-2.24434	-4.12475
5	old	5	-1.20536	-2.55606	26	0.278153	-0.759127	0.225253	-0.84001
6	old	5	-1.95961	-0.862251	25	-2.24553	-4.87234	-2.52719	-6.9135
7	old	5	-1.2868	-1.2108	41	-2.03925	-6.165	-1.53414	-4.84864
8	old	5	-1.2517	-0.607337	31	1.74684	-0.42972	0.595711	-1.87917
9	old	5	-0.779344	-1.8216	26	-1.82301	-6.51926	-1.80483	-4.97808
10	old	5	-0.598332	-0.381475	28	3.23191	-1.04407	2.38399	-1.05105
11	old	5	-0.685464	-0.21908	14	-0.21591	-0.719416	0.0615323	-0.201027
12	old	5	-0.982291	-1.25981	7	-0.228912	-1.63548	0.169853	-1.78372
13	old	5	-1.61461	-1.15233	30	-0.521516	-3.32752	-0.0900844	-2.60582
14	old	5	-1.34643	0.720289	8	-2.05485	-4.3041	-2.47404	-5.5857
15	old	5	-1.42854	-1.58639	17	2.09591	0.305315	3.39507	0.755849
16	old	5	0.14609	-0.357573	18	0.705609	1.49808	-0.0142267	-0.736698
17	old	5	-2.55199	-2.81788	29	-0.31786	-0.434462	-0.31786	-0.434462
18	old	5	-1.86146	-0.299403	29	0.570592	-0.266132	0.571673	0.258037
19	young	5	-0.965264	-0.004956	28	-0.257478	-2.26654	0.483104	-2.36715
20	young	5	-2.32044	-2.87498	26	-2.09567	-7.04431	-2.62651	-6.52248
21	young	5	-2.26209	-2.05147	39	1.52115	-1.80364	2.3426	-0.268284
22	young	5	0.043351	-0.420599	24	-0.444951	-2.80869	-0.135036	-1.24045
23	young	5	-0.100779	-0.04872	16	-2.5099	-7.01916	-2.75804	-5.80868
24	young	5	-2.06883	-1.43689	31	-1.5335	-4.26514	-0.85311	-4.28312
25	young	5	-3.91054	-4.00874	32	3.28212	-0.0407084	2.05588	-0.714183
26	young	5	-0.511645	-1.34998	14	-1.69045	-3.41214	-1.31145	-1.63786
27	young	5	-0.536486	-1.09076	12	-3.51946	-3.7208	-0.547276	-1.52732
28	young	5	-2.74158	-1.50025	20	0.934552	-2.07659	0.00510876	-1.95188
29	young	5	-0.899854	-1.49578	4	-1.21496	-2.22326	-1.75874	-2.45796
30	young	5	-2.60503	-0.486109	20	-3.59215	-6.49537	-3.00895	-5.40053
31	young	5	-1.01144	-0.614733	28	-0.708719	-2.36868	-1.40334	-2.346
32	young	5	0.259677	-0.371702	16	-1.04924	-4.21954	-0.889405	-2.93045
33	young	5	-3.70311	-3.71227	28	-4.50003	-8.96467	0.751033	-2.53616
34	young	5	-2.12958	-0.504823	12	-2.8671	-3.36707	-1.92347	-2.33398
35	young	5	-4.12204	-2.77001	7	-3.45206	-9.79928	-4.34195	-8.88609
36	young	5	-4.25442	-3.84149	9	0.142626	-0.814357	1.37904	-0.469276
1	old	6	-2.15061	0.141621	31	-1.26089	-3.82746	-1.21612	-1.52208
2	old	6	-0.987151	-0.524113	59	-0.712689	-2.402	0.0344225	-1.03395
3	old	6	-1.88153	-3.99753	24	0.79367	1.05094	0.268412	0.517641
4	old	6	-1.08686	0.379362	51	-2.01792	-5.62607	-3.05278	-5.81817
5	old	6	-0.737213	-1.10187	59	-0.122018	-0.121572	0.200613	-0.315538
6	old	6	-1.89711	-0.958642	40	-1.57657	-3.861	-2.17522	-6.58729
7	old	6	-1.06065	-0.999789	49	-1.71064	-6.72401	-1.41307	-4.94679
8	old	6	-0.714062	-0.739082	28	1.84461	-0.672463	0.257079	-2.41227
9	old	6	-1.03351	-0.92921	29	-2.23931	-6.68388	-1.49141	-5.38096
10	old	6	-1.02291	-0.091296	64	2.18967	-1.78277	0.858636	-1.60979
11	old	6	-1.15059	-0.42536	31	-0.883256	-0.958323	-0.459584	-0.589718
12	old	6	-1.1667	-1.11094	6	0.159683	-1.47409	0.30083	-1.82814
13	old	6	-0.57763	-0.783601	58	-0.351992	-3.87453	-0.72502	-2.91945
14	old	6	-0.83058	0.95314	9	-2.14014	-4.91591	-2.21061	-5.6151
15	old	6	-1.74668	-2.00723	25	2.26896	0.316605	3.38677	0.775936
16	old	6	0.799422	0.54963	23	0.538427	1.41762	-0.212781	-0.46555
17	old	6	-2.55659	-2.76853	14	-0.677713	-0.596478	-0.677713	-0.596478
18	old	6	-1.85018	0.494724	33	0.518017	-0.0174519	0.39735	-0.538147
19	young	6	-0.653298	-0.952302	18	-0.830383	-3.44832	0.665033	-0.972708
20	young	6	-2.5252	-2.7435	10	-2.68404	-7.62186	-2.58601	-6.75264
21	young	6	-1.02243	-0.740628	59	1.35148	-1.8793	2.63432	-0.57806
22	young	6	0.105701	-0.420161	42	-1.16274	-3.35447	-0.371358	-2.04078
23	young	6	0.71357	0.206528	16	-2.33514	-6.69833	-2.75239	-5.49196
24	young	6	-1.81649	-0.853855	25	-0.494094	-4.12899	-0.802718	-4.55654
25	young	6	-3.19422	-2.80198	30	3.83466	0.20314	2.24713	-1.01645
26	young	6	-0.963215	-1.55629	36	-1.22177	-3.23027	-0.364273	-1.19754
27	young	6	-0.824848	-0.791823	25	-2.53086	-3.43729	-0.524194	-1.59159
28	young	6	-3.19803	-1.39454	28	1.01723	-1.48024	0.469298	-1.35956
29	young	6	-1.36605	-1.68107	12	-1.19997	-2.59079	-0.538157	-1.95097
30	young	6	-2.91834	-1.03641	21	-3.50518	-6.25805	-1.87099	-4.43867
31	young	6	-0.230222	-0.246258	33	-0.689581	-2.80529	-1.26909	-1.86271
32	young	6	-0.432402	-1.51578	49	-0.74383	-4.1623	-0.209181	-2.79537
33	young	6	-3.90547	-4.09538	24	-4.70897	-9.70845	-0.836723	-4.2151
34	young	6	-4.34786	-1.68427	8	-2.96335	-3.79882	-2.29088	-2.74616
35	young	6	-4.92493	-3.22283	11	-3.87338	-9.47857	-4.42454	-9.39589
36	young	6	-5.09458	-4.73448	13	0.50457	-1.23506	0.795538	-1.06758
